# Supplementary material for: The Association Between Internet Addiction and Adolescents’ Mental Health: A Meta-Analytic Review
Source: Behav Sci (Basel). 2025 Jan 23;15(2):116. doi: 10.3390/bs15020116 (PMC11851916; doi:10.3390/bs15020116)
Supplement: Supplementary file 1 [file behavsci-15-00116-s001.zip]

Archive with 4 entries (4 files):
- Supplementary Material 2. PRISMA 2020 Checklist for structured summaries.pdf
- Supplementary Material 1. PRISMA Checklist.pdf
- Supplementary Material 3. Coding of variables for analysis in SPSS.pdf
- Supplementary Material 4. Articles quality assessment by JBI scale.pdf
